# Supplementary material for: Ecotoxicological Evaluation of Bisphenol A and Alternatives: A Comprehensive In Silico Modelling Approach
Source: J Xenobiot. 2023 Nov 23;13(4):719–39. doi: 10.3390/jox13040046 (PMC10744758; doi:10.3390/jox13040046)
Supplement: Supplementary file 1 [file jox-13-00046-s001.zip]

Archive with 1 entries (1 files):
- jox-2698857-supplementary.pdf
